# Supplementary material for: Anti-Tumor Functions of Prelatent Antithrombin on Glioblastoma Multiforme Cells
Source: Biomedicines. 2021 May 7;9(5):523. doi: 10.3390/biomedicines9050523 (PMC8151964; doi:10.3390/biomedicines9050523)
Supplement: Supplementary file 1 [file biomedicines-09-00523-s001.zip]

Archive with 1 entries (1 files):
- biomedicines-1142158-supplementary .pdf
